# Supplementary material for: Genome-Scale Oscillations in DNA Methylation during Exit from Pluripotency
Source: Cell Syst. 2018 Jul 25;7(1):63–76.e12. doi: 10.1016/j.cels.2018.06.012 (PMC6066359; doi:10.1016/j.cels.2018.06.012)
Supplement: Table S3. Details of Amplicons Studied by AmpBS-Seq Including Genomic Co-ordinates and Primer Sequences, Related to Figure 3 and STAR Methods — Loci were selected based on oscillations observed in the initial 2i release experiment or on correlations between DNA methylation and gene expression in scM&T-seq data (Angermueller et al., 2016). In some cases, neighboring loci have been considered together in “pooled amplicons.” The reverse primers include an 8N unique molecular identifier for exclusion of PCR duplicates. Results of spectral analysis are also shown. [file mmc2.xlsx]

## Sheet: Table S3
Table S3
Name	Chr	Start	End	Size (bp)	CpGs	Forward Primer	Reverse Primer	Loci Selection	pval.lomb (2i Release)	peak.lomb (2i Release)	pval.lomb (2i Control)	peak.lomb (2i Control)
Mef2d_1	3	88168849	88169106	257	5	CTACACGACGCTCTTCCGATCTAGAGAGGGATGTTTTTGTTTTTTTT	TGCTGAACCGCTCTTCCGATCTNNNNNNNNTCAAACCAACTTTAAATTTCAATCC	2i Release	0.0824993	122.667	0.196637	176.923
Mef2d_2	3	88167974	88168311	337	9	CTACACGACGCTCTTCCGATCTGTTGATTTTGTTTGGTGATTTTTTT	TGCTGAACCGCTCTTCCGATCTNNNNNNNNCCCTCAACCTCAAACTCTAAAACTA	2i Release	0.255425	109.524	0.506375	153.333
Mef2d_4	3	88170919	88171174	255	8	CTACACGACGCTCTTCCGATCTTAGGTGTTTAATAAATGTGGATTTA	TGCTGAACCGCTCTTCCGATCTNNNNNNNNAACAAAAACACACAAAAACTCATAC	2i Release	0.189272	137.313	0.634189	146.032
Mef2d_5	3	88170280	88170551	271	6	CTACACGACGCTCTTCCGATCTTGATGTAGGGAAGGAGTTAGAAGTAG	TGCTGAACCGCTCTTCCGATCTNNNNNNNNAAAAAAACAAAAAAACCAACTAACAC	2i Release	0.0407548	121.053	0.260344	90.1961
Pim3_2	15	88852091	88852284	193	6	CTACACGACGCTCTTCCGATCTAGGATATGGTAAAGTTGGGAAAAGT	TGCTGAACCGCTCTTCCGATCTNNNNNNNNAAACAAAACAACTATCAAACCAACC	2i Release	0.0221168	92.9293	0.565131	176.923
Sema5b_1	16	35601317	35601524	207	6	CTACACGACGCTCTTCCGATCTTTTTTTTTAGTAGTTTTTGGAATTG	TGCTGAACCGCTCTTCCGATCTNNNNNNNNACATACCTACTCCTTCCCCTAACAT	2i Release	0.505148	92	0.92418	135.294
Sema5b_2	16	35598511	35598720	209	5	CTACACGACGCTCTTCCGATCTGAGTGGAGGGATATTAAAAAGTAAA	TGCTGAACCGCTCTTCCGATCTNNNNNNNNCTCAATCCCCTTTAAATAAAAATC	2i Release	0.998665	100	0.822633	135.294
Sema5b_4	16	35604189	35604510	321	8	CTACACGACGCTCTTCCGATCTTTTGTTTGAAGTGTTGTGAAATTTTAG	TGCTGAACCGCTCTTCCGATCTNNNNNNNNAACCACAATCAACTCTCATCCTATC	2i Release	0.200377	122.667	0.716691	143.75
Sema5b_6	16	35605812	35606029	217	5	CTACACGACGCTCTTCCGATCTTGAGTGTGGTGGGTATTATATATTAT	TGCTGAACCGCTCTTCCGATCTNNNNNNNNCTAAACAAATCCAAAAAAACAAAAC	2i Release	0.351081	101.099	0.772236	176.923
Sema5b pooled amplicons								2i Release	0.338263	94.8454	0.400291	127.778
Sipa1l3_2	7	29421046	29421309	263	4	CTACACGACGCTCTTCCGATCTTGGTAGGGATTTATGATTTAAGTTG	TGCTGAACCGCTCTTCCGATCTNNNNNNNNACCAAACAAAAAAACCATTTCATAT	2i Release	0.0293556	116.456	0.216682	105.747
Sipa1l3_4	7	29420848	29421131	283	6	CTACACGACACTCTTCCGATCTAGTTATTAAATTATTGGGTTTGATG	TGCTGAACCGCTCTTCCGATCTNNNNNNNNAAAATAACACTAAAAAAACCCTTCC	2i Release	0.0389434	148.387	0.458701	102.222
Spats2_2	15	99140641	99140968	327	11	CTACACGACGCTCTTCCGATCTGAGTTATGGGATTAGGGGAGTGTAT	TGCTGAACCGCTCTTCCGATCTNNNNNNNNACCCAATAATACTACAAACAAAACC	2i Release	0.953828	94.8454	0.220536	119.481
Tet2_1	3	133511950	133512222	272	4	CTACACGACGCTCTTCCGATCTTTTTTTTTGTTTTTTTTGATTATTAG	TGCTGAACCGCTCTTCCGATCTNNNNNNNNAAAATCTATTCTCTCCTTCTACCAC	2i Release	0.166576	101.266	0.261562	143.75
Tet2_4	3	133522436	133522629	193	6	CTACACGACGCTCTTCCGATCTGGAGGTTTAGGGATTGAGGTAGTAG	TGCTGAACCGCTCTTCCGATCTNNNNNNNNAACATTTCTCCCCAACAAATATTAA	2i Release	0.694977	98.9247	0.556389	92
Tns3_1	11	8452866	8453140	274	7	CTACACGACGCTCTTCCGATCTAGGATAGAGTTTTTTATGTGTTTTT	TGCTGAACCGCTCTTCCGATCTNNNNNNNNAACAAATATTTACATCATCCTACAC	2i Release	0.145827	90.1961	0.333251	170.37
Pcdhac1_1	18	36988565	36988765	200	16	CTACACGACGCTCTTCCGATCT GAGTATATGGAGTGGAGAATTATTTT	TGCTGAACCGCTCTTCCGATCTNNNNNNNNCTCCTCATAATCCAAAAACTACAAC	High methylation in primed ESCs	0.298829	176.923	0.0296512	90.1961
Prickle_1	15	93500625	93500759	134	11	CTACACGACGCTCTTCCGATCT GTTGGTTAAGGAAATAGTTTTTTTT	TGCTGAACCGCTCTTCCGATCTNNNNNNNNCAACCTCTATAACCAATATACCCATAC	High methylation in primed ESCs	0.657299	116.456	0.155443	102.222
Commd1_1	11	22971953	22972157	204	14	CTACACGACGCTCTTCCGATCT TAGGAGTATTTTTATTGTAGGGGG	TGCTGAACCGCTCTTCCGATCTNNNNNNNNCTAAAACAATAATTATCTACCTTACC	Imprinted locus	0.604243	92	0.999922	176.923
H13-MCTS2_1	2	152686787	152686957	170	17	CTACACGACGCTCTTCCGATCT AGTATTAGAATATTGGGGGATTTT	TGCTGAACCGCTCTTCCGATCTNNNNNNNNAATTAAAAAATAAACAACCACTTC	Imprinted locus	0.411733	109.524	0.206758	90.1961
Anxa2_1	9	69469281	69469625	344	6	CTACACGACGCTCTTCCGATCTTTGGTTTTGTTTGGTAATTTTTTTT	TGCTGAACCGCTCTTCCGATCTNNNNNNNNACAAAAATCCTCAACCTTCCTAATAC	scM&T-seq	0.149194	150.82	0.690929	90.1961
Dnmt3l_1	10	78055139	78055417	278	4	CTACACGACGCTCTTCCGATCTGGGTTTAGTAGAAGGGGTAAAGTAG	TGCTGAACCGCTCTTCCGATCTNNNNNNNNCTATCATAAACAACAAAAACCAACC	scM&T-seq	0.32013	176.923	0.0782938	153.333
Dppa5a_4	9	78363061	78363347	286	5	CTACACGACGCTCTTCCGATCTTTGTTTAAGGATTATTAATGTAGAATAGAG	TGCTGAACCGCTCTTCCGATCTNNNNNNNNACACACACAAAAACCAATCTAATAC	scM&T-seq	0.105865	122.667	0.538458	104.545
Dppa5a_5	9	78363409	78363704	295	6	CTACACGACGCTCTTCCGATCTGTTTGTTTGATTTAGAATTTATTGTGTAGA	TGCTGAACCGCTCTTCCGATCTNNNNNNNNCTCCAAACCACCTTAAACTACATAC	scM&T-seq	0.810817	176.923	0.522084	176.923
Dppa5a pooled amplicons								scM&T-seq	0.344957	90.1961	0.887362	104.545
Esrrb_1	12	86441335	86441587	252	6	CTACACGACGCTCTTCCGATCTTGGGGTTTTTGTAATAATTTTTGAG	TGCTGAACCGCTCTTCCGATCTNNNNNNNNAATAACTAATCCCTTCCACAACATC	scM&T-seq	0.399774	133.333	0.574665	95.8333
Esrrb_2	12	86469434	86469781	347	7	CTACACGACGCTCTTCCGATCTGGTGTTGGATGTAAGTTGGATTATT	TGCTGAACCGCTCTTCCGATCTNNNNNNNNACAATCACCAAAACTACCAAATTTT	scM&T-seq	0.200478	92	0.379512	126.027
Esrrb_3	12	86473484	86473765	281	11	CTACACGACGCTCTTCCGATCTTTTTTTAGGGATTTAGGGAAGATTT	TGCTGAACCGCTCTTCCGATCTNNNNNNNNAAAACAAAAACAAAACAACTAACCC	scM&T-seq	0.846491	92	0.221712	131.429
Esrrb_4	12	86477754	86478027	273	5	CTACACGACGCTCTTCCGATCTTGTGAGGTTTGGGTTTAGTTTTTAG	TGCTGAACCGCTCTTCCGATCTNNNNNNNNACAAAACAACCCATCAATCATAACT	scM&T-seq	0.786444	153.333	0.762241	90.1961
Esrrb_8	12	86502307	86502599	292	7	CTACACGACGCTCTTCCGATCTTTTATTTTTTGGATGGTTATTTGGT	TGCTGAACCGCTCTTCCGATCTNNNNNNNNCAATACCTTTTACCCATACTCCTTTAC	scM&T-seq	N/A	N/A	0.831189	173.585
Esrrb pooled amplicons								scM&T-seq	N/A	N/A	0.574665	95.8333
Klf2_2	8	72330204	72330419	215	4	CTACACGACGCTCTTCCGATCTTTGAAATAATGAGGAAGGAGGATTATA	TGCTGAACCGCTCTTCCGATCTNNNNNNNNCTACTAACTAACCACATCCCCAATC	scM&T-seq	0.712508	101.099	0.600514	90.1961
Tet1_2	10	62903333	62903612	279	8	CTACACGACGCTCTTCCGATCTGGGTTTTGTATAGAATGGATATGTG	TGCTGAACCGCTCTTCCGATCTNNNNNNNNAATCAAACTAACCTCAAACTCAAAAAT	scM&T-seq	0.461017	153.333	0.613446	109.524
Zfp42_1	8	43299950	43300245	295	5	CTACACGACGCTCTTCCGATCTTTAGAGGGGTTAAGAATATTAGGAG	TGCTGAACCGCTCTTCCGATCTNNNNNNNNAAAAAACAAACTTCCCAAAAATATC	scM&T-seq	0.813079	110.843	0.458854	95.8333
Zfp42_2	8	43305793	43306104	311	10	CTACACGACGCTCTTCCGATCTAAGGGATTTTTTTGTTTTTGTTTTT	TGCTGAACCGCTCTTCCGATCTNNNNNNNNCAATCTACATTCCAACCTTCAAATTA	scM&T-seq	0.689551	176.923	0.417806	176.923
